# Supplementary material for: Tailoring Digital Tools to Address the Radiation and Health Information Needs of Returnees after a Nuclear Accident
Source: Int J Environ Res Public Health. 2021 Dec 2;18(23):12704. doi: 10.3390/ijerph182312704 (PMC8656648; doi:10.3390/ijerph182312704)
Supplement: Supplementary file 1 [file ijerph-18-12704-s001.zip]

Archive with 1 entries (1 files):
- ijerph-1452255-supplementary.pdf
